# Supplementary material for: Genome-Wide Identification and Characterization of the mTERF Gene Family in Spinach and the Role of SomTERF5 in Response to Heat Stress
Source: Plants (Basel). 2025 May 22;14(11):1570. doi: 10.3390/plants14111570 (PMC12157027; doi:10.3390/plants14111570)
Supplement: Supplementary file 1 [file plants-14-01570-s001.zip]

Archive with 5 entries (5 files):
- Supplementary Figures S1 and S2.pdf
- Supplymental Table S1.xlsx
- Supplymental Table S2.xlsx
- Supplymental Table S3.xlsx
- Supplymental Table S4.xlsx
