# Supplementary material for: Genome-Wide Identification and Characterization of the mTERF Gene Family in Spinach and the Role of SomTERF5 in Response to Heat Stress
Source: Plants (Basel). 2025 May 22;14(11):1570. doi: 10.3390/plants14111570 (PMC12157027; doi:10.3390/plants14111570)
Supplement: Supplementary file 1 [file plants-14-01570-s001.zip › Supplymental Table S1.xlsx]

## Sheet: Sheet1
Table S1. Information of mTERF gene family in spinach
Gene Name	Gene Accession No. a	Chromosome locationb	Strandc	ORF(bp)d	Protein (aa)e	Subcellular Locationf
						Predotar/WolF PSORT
SomTERF1	Spo25934	chr6 : 40462107 .. 40462994	-	888	295	M/C
SomTERF2	Spo25131	SpoScf_02454 : 3719 .. 9231	-	2244	747	-/M
SomTERF3	Spo13153	Super_scaffold_96 : 749593 .. 750618	-	1026	341	-/C
SomTERF4	Spo06594	chr6 : 17894075 .. 17895598	+	1524	507	-/C
SomTERF5	Spo16571	SpoScf_01208 : 168388 .. 174637	+	1545	514	C/C
SomTERF6	Spo18111	chr4 : 120829084 .. 120830076	-	993	330	-/C
SomTERF7	Spo16013	chr3 : 3825129 .. 3839685	-	1836	611	C/C
SomTERF8	Spo22284	chr3 : 7082166 .. 7085066	+	1542	513	C/C
SomTERF9	Spo18165	chr4 : 122024408 .. 122035391	+	1482	493	ER/C
SomTERF10	Spo11480	chr5 : 37225377 .. 37226294	-	918	305	-/C
SomTERF11	Spo24833	chr4 : 96920652 .. 96924227	+	1008	335	M/-
SomTERF12	Spo23583	chr2 : 51767904 .. 51771957	+	639	212	-/C
SomTERF13	Spo08431	SpoScf_01389 : 40908 .. 42245	+	1068	355	M/C
SomTERF14	Spo17208	chr3 : 110469988 .. 110471157	+	1170	389	M/C
SomTERF15	Spo13714	SpoScf_00277 : 104288 .. 105658	-	1371	456	-/C
SomTERF16	Spo02706	SpoScf_00548 : 17529 .. 27270	+	1812	603	C/C
SomTERF17	Spo01388	SpoScf_01960 : 9729 .. 10892	+	1164	387	ER/N
SomTERF18	Spo16409	chr2 : 42005869 .. 42008062	-	1944	647	-/C
SomTERF19	Spo22208	SpoScf_01024 : 130474 .. 131655	-	1182	393	-/C
SomTERF20	Spo22207	SpoScf_01024 : 117976 .. 119148	-	1173	390	-/C
SomTERF21	Spo15623	chr4 : 6886537 .. 6888913	-	1686	561	M/C
SomTERF22	Spo23807	chr2 : 54462447 .. 54463601	+	1155	384	M/C
SomTERF23	Spo04809	SpoScf_01990 : 41891 .. 43093	-	1203	400	M/C
SomTERF24	Spo16300	chr3 : 32950431 .. 32954073	-	1863	620	-/-
SomTERF25	Spo16307	chr3 : 32901143 .. 32909449	+	1974	657	M/C
SomTERF26	Spo16310	chr3 : 32859753 .. 32861540	+	1788	595	M/C
SomTERF27	Spo24722	chr4 : 55034438 .. 55035619	+	1182	393	M/M
SomTERF28	Spo27145	chr5 : 27743087 .. 27750135	+	1197	398	M/C
SomTERF29	Spo27146	chr5 : 27719060 .. 27720271	+	1212	403	M/C
SomTERF30	Spo04808	SpoScf_01990 : 23397 .. 24611	-	1215	404	M/C
SomTERF31	Spo27138	chr5 : 27753790 .. 27755390	-	1506	501	-/N
a-The name of the gene annotated in SpinachBase (http://www.spinachbase.org/).
b-Chromosomal location of spinach mTERF protein in spinach.
c-DNA strand in which the gene is located.
d-Open reading frame (ORF) length of spinach mTERF gene in base pairs.
e-Length of the inferred protein (number of amino acids, aa) localization.
f-Subcellular localization of spinach mTERF protein as predicted by Predotar and (/) WoLF PSORT. C, chloroplast; M, mitochondria; N, nucleus; ER, endoplasmic reticulum; -, unclear
