# Supplementary material for: Genome-Wide Identification and Characterization of the mTERF Gene Family in Spinach and the Role of SomTERF5 in Response to Heat Stress
Source: Plants (Basel). 2025 May 22;14(11):1570. doi: 10.3390/plants14111570 (PMC12157027; doi:10.3390/plants14111570)
Supplement: Supplementary file 1 [file plants-14-01570-s001.zip › Supplymental Table S2.xlsx]

## Sheet: Sheet2
Table S2. List of primers used in cloning and RT-qPCR analysis for SomTERFs.
Gene name	Primer name	Primer sequence (5’-3’)
Primers for cloning
SomTERF3	SomTERF3-F	ATGCAAGACACACTCAATTT
	SomTERF3-R	CTACAAAGGGGAACCAGTCC
SomTERF5	SomTERF5-F	ATGGCAACGAGTCCTGGATC
	SomTERF5-R	CTATTCCGTTAGAACCTGTC
SomTERF6	SomTERF6-F	ATGGAAGTTAGTAGCAGCCA
	SomTERF6-R	CTAGGTTGTTGAACCGTATT
SomTERF9	SomTERF9-F	ATGTCGATTTTCTCCCTCCT
	SomTERF9-R	TCATCCTTGCTTTTCATATTTC
SomTERF16	SomTERF16-F	ATGCTGTTACCTTCAATTACAC
	SomTERF16-R	TTACCTAGCAGAAACATGCATT
SomTERF17	SomTERF17-F	ATGAAGGGTAAAGCTTGTGT
	SomTERF17-R	GAAAGGAAATCCAGAGGTAT
SomTERF18	SomTERF18-F	ATGCGCCTGTCTTCTTCAAA
	SomTERF18-R	TTAAAATTTGAGCTCATGCA
Primers for RT-qPCR
SomTERF3	q-SomTERF3-F	CACCACCTCCGCCTTCG
	q-SomTERF3-R	GGGGGTTAGGGGTTTTCGG
SomTERF5	q-SomTERF5-F	GTGCTGTGAGTTTAAGAGGA
	q-SomTERF5-R	ACCTACGAGATACCGAGATT
SomTERF6	q-SomTERF6-F	AACGACATGTTCAAAAGGTG
	q-SomTERF6-R	ACCAGTTTTGGGATGCTTTA
SomTERF9	q-SomTERF9-F	TAGAAGGTTCGAACTCAAGC
	q-SomTERF9-R	CAGCAATTTGGACCTTTGTT
SomTERF16	q-SomTERF16-F	CAGGATCGGAATCGGTCTGG
	q-SomTERF16-R	TCCTTCAACAACAAGGGCGT
SomTERF17	q-SomTERF17-F	CTAGAGTGCTATTGGCTGGTAAG
	q-SomTERF17-R	GAACCTCGGTTCTGTCATTCTC
SomTERF18	q-SomTERF18-F	GCTTGTCTTCGCCATTTCAG
	q-SomTERF18-R	GCTGGTTGTGTGGAGATAGT
SoARF	q-SoARF-F	CCGATAAGCTTGGCCTCCAT
	q-SoARF-R	AGCCTTGCTAGCGATGTTGT
