# Supplementary material for: Genome-Wide Identification and Characterization of the mTERF Gene Family in Spinach and the Role of SomTERF5 in Response to Heat Stress
Source: Plants (Basel). 2025 May 22;14(11):1570. doi: 10.3390/plants14111570 (PMC12157027; doi:10.3390/plants14111570)
Supplement: Supplementary file 1 [file plants-14-01570-s001.zip › Supplymental Table S4.xlsx]

## Sheet: Sheet1
Table S4. Raw data used for Figure 4 & 5 with significance analysis
Organ-specific expression analysis of SomTERF in SP73
	Roots			Stems			1st leaves			2st leaves			3st leaves			P value (T test)				P value summary
Gene name	Replicate 1	Replicate 2	Replicate 3	Replicate 1	Replicate 2	Replicate 3	Replicate 1	Replicate 2	Replicate 3	Replicate 1	Replicate 2	Replicate 3	Replicate 1	Replicate 2	Replicate 3	S-R	1st-R	2st-R	3st-R	S-R	1st-R	2st-R	3st-R
SomTERF3	1	1	1	0.509328	0.440333	0.997692	0.80478	0.530957	1.00463	1.22264	0.562529	1.32869	2.71948	2.48515	2.13366	0.116087	0.184519	0.881856	0.00105308	ns	ns	ns	*
SomTERF5	1	1	1	0.484686	0.566523	0.445214	2.75108	2.54912	2.8481	2.90123	3.33264	3.40267	3.89062	2.78949	4.85678	0.000149755	4.08841e-05	0.000146438	0.00887287	**	**	**	*
SomTERF6	1	1	1	3.56359	1.24258	1.47768	6.66529	11.6857	4.77886	8.05564	6.10504	8.22491	11.5514	11.9588	8.28212	0.211973	0.0312129	0.000685135	0.00117861	ns	*	**	*
SomTERF9	1	1	1	1.39152	1.53333	1.4914	7.09433	6.66529	6.85267	9.98664	11.0809	10.2674	10.605	10.0329	10.173	0.000358813	1.19771e-06	8.66922e-06	7.12017e-07	**	**	**	**
SomTERF16	1	1	1	0.795536	0.752623	0.779164	0.97942	0.926588	1	1.46071	1.4406	1.52274	1.26576	1.33793	1.23114	5.68288e-05	0.225135	4.33418e-05	0.000901324	**	ns	**	**
SomTERF17	1	1	1	1.03766	0.981686	0.915946	1.40769	1.3692	1.35974	1.51222	1.25411	1.23685	1.13288	1.08674	1.14076	0.572878	1.33296e-05	0.0198607	0.00204697	ns	**	*	*
SomTERF18	1	1	1	0.609909	0.658231	0.276752	1.58008	1.46409	1.43395	2.08493	1.75321	1.85318	2.10429	1.99078	2.07532	0.0155441	0.00037991	0.000798157	6.42279e-06	*	**	**	**
Organ-specific expression analysis of SomTERF in SP75
	Roots			Stems			1st leaves			2st leaves			3st leaves			P value (T test)				P value summary
Gene name	Replicate 1	Replicate 2	Replicate 3	Replicate 1	Replicate 2	Replicate 3	Replicate 1	Replicate 2	Replicate 3	Replicate 1	Replicate 2	Replicate 3	Replicate 1	Replicate 2	Replicate 3	S-R	1st-R	2st-R	3st-R	S-R	1st-R	2st-R	3st-R
SomTERF3	1	1	1	1.63203	2.1386	2.98281	1.73709	2.12383	2.4737	4.82324	4.92459	5.09825	4.10297	5.37651	4.84558	0.0336731	0.00640505	1.02324e-06	0.000516299	*	*	**	**
SomTERF5	1	1	1	0.795537	0.566442	0.528509	4.94739	6.34961	6.39377	3.80176	2.45661	3.49833	11.9037	11.1065	15.3837	0.0113865	0.000499173	0.00522758	0.000849576	*	**	*	*
SomTERF6	1	1	1	1.43727	1.11987	1.28639	16.4119	14.0907	14.7912	7.49884	9.42614	9.69114	19.2929	10.6295	15.1369	0.0373824	3.33822e-05	0.000338346	0.00497824	*	**	**	*
SomTERF9	1	1	1	1.04247	1.07923	1.10957	8.7746	8.30128	9.14722	8.45852	8.91767	4.04648	7.9264	7.14367	6.75833	0.0164912	5.95883e-06	0.0167542	5.2863e-05	*	**	*	**
SomTERF16	1	1	1	0.68302	0.547147	0.426317	3.34035	2.09943	2.28153	1.55473	1.43065	1.28937	6.6807	7.11074	6.49802	0.00378919	0.0152496	0.00518011	5.87869e-06	*	*	*	**
SomTERF17	1	1	1	1.45397	1.81504	1.44393	1.69388	1.40444	1.37554	1.41748	1.35974	1.47768	2.18859	2.05623	2.20381	0.00946371	0.00843858	0.000252123	1.63907e-05	*	*	**	**
SomTERF18	1	1	1	0.609909	0.658231	0.676752	1.58008	1.46409	1.43395	1.88493	1.75321	1.85318	2.00429	1.99078	2.07532	6.05059e-05	0.00037991	3.08278e-05	2.57332e-06	**	**	**	**
ns: non-significant; *: P<0.05; **: P<0.001.
Gene expression of SomTERF under heat treatment in SP73
	0h			2h			4h			12h			24h			P value (T test)				P value summary
Gene name	Replicate 1	Replicate 2	Replicate 3	Replicate 1	Replicate 2	Replicate 3	Replicate 1	Replicate 2	Replicate 3	Replicate 1	Replicate 2	Replicate 3	Replicate 1	Replicate 2	Replicate 3	S-R	1st-R	2st-R	3st-R	S-R	1st-R	2st-R	3st-R
SomTERF3	1	1	1	3.1456	2.99661	2.64512	14.0907	9.89477	14.0907	5.21741	6.74273	8.83563	3.35582	2.74473	3.15287	0.00020189	0.0011196	0.00481501	0.000315534	**	*	*	**
SomTERF5	1	1	1	0.218141	0.1966	0.175962	0.508152	0.385108	0.451668	0.0442964	0.0375078	0.0396464	0.0354845	0.0380314	0.0357313	3.1665e-07	0.000100755	1.14141e-10	3.00999e-12	**	**	**	**
SomTERF6	1	1	1	1.50873	1.47768	1.3692	1.50873	1.58374	1.52979	2.38392	2.57279	2.41719	1.32256	1.31342	1.33176	0.000434829	1.72692e-05	1.50848e-05	4.34065e-07	**	**	**	**
SomTERF9	1	1	1	0.253489	0.249999	0.264254	0.550951	0.482967	0.479631	0.14161	0.147624	0.132127	0.0780205	0.0624999	0.0679208	6.62705e-09	2.86051e-05	4.54981e-09	3.42275e-09	**	**	**	**
SomTERF16	1	1	1	0.986233	0.939523	0.870551	1.18372	1.39797	1.7211	0.385998	0.573024	0.516438	0.302848	0.413703	0.97716	0.113398	0.0497958	0.000782914	0.105333	ns	*	**	ns
SomTERF17	1	1	1	5.6962	2.8481	5.723	3.98156	6.42338	6.96103	0.650671	0.624165	0.530812	1.56193	1.51922	1.34102	0.0169966	0.00641284	0.000394781	0.00218351	*	*	**	*
SomTERF18	1	1	1	2	2.42839	2.46229	3.49026	3.30198	3.10229	1.24545	1.31646	1.4012	1.63203	1.63203	2.8219	0.000953698	3.33304e-05	0.00204488	0.060459	**	**	*	ns
Gene expression of SomTERF under cold treatment in SP73
	0h			2h			4h			12h			24h			P value (T test)				P value summary
Gene name	Replicate 1	Replicate 2	Replicate 3	Replicate 1	Replicate 2	Replicate 3	Replicate 1	Replicate 2	Replicate 3	Replicate 1	Replicate 2	Replicate 3	Replicate 1	Replicate 2	Replicate 3	S-R	1st-R	2st-R	3st-R	S-R	1st-R	2st-R	3st-R
SomTERF3	1	1	1	1.98618	1.52626	2.05252	1.4811	1.52274	1.77358	0.46544	0.46544	0.569066	0.825496	0.889754	0.808508	0.00666648	0.00291359	0.000132404	0.00303246	*	*	**	*
SomTERF5	1	1	1	2.21402	1.74917	1.79834	2.51984	2.66352	2.08975	1.49831	1.52979	1.75727	4.05584	4.75683	4.19887	0.00335463	0.00117025	0.00187732	9.84617e-05	*	*	*	**
SomTERF6	1	1	1	0.585064	0.631418	0.782773	0.604299	0.866537	0.775572	0.252321	0.237062	0.287839	0.420448	0.482968	0.466516	0.00503121	0.0308598	1.01644e-06	8.37062e-06	*	*	**	*
SomTERF9	1	1	1	1.04006	1.0693	1.14605	0.3423	0.379806	0.448548	0.429283	0.554785	0.558644	0.176777	0.164938	0.176777	0.0544408	3.99522e-05	0.000334069	3.10718e-09	ns	**	**	**
SomTERF16	1	1	1	1.50525	1.40444	1.58008	0.618423	0.631418	0.538369	1.08925	0.791869	0.814131	0.209255	0.1966	0.227405	0.000617678	0.000156039	0.348007	9.88414e-08	**	**	ns	**
SomTERF17	1	1	1	0.99539	0.966832	0.854607	0.466516	0.463294	0.411796	0.585064	0.589134	0.471937	0.282567	0.254664	0.280616	0.228347	6.30262e-06	0.000300063	1.40077e-07	ns	**	**	**
SomTERF18	1	1	1	1.85746	1.63959	1.70921	1.217	1.08172	1.217	1.70921	1.31342	1.46747	1.15936	1.27751	1.1355	0.000332353	0.0189018	0.0125243	0.0121965	**	*	*	*
Gene expression of SomTERF under heat treatment in SP75
	0h			2h			4h			12h			24h			P value (T test)				P value summary
Gene name	Replicate 1	Replicate 2	Replicate 3	Replicate 1	Replicate 2	Replicate 3	Replicate 1	Replicate 2	Replicate 3	Replicate 1	Replicate 2	Replicate 3	Replicate 1	Replicate 2	Replicate 3	S-R	1st-R	2st-R	3st-R	S-R	1st-R	2st-R	3st-R
SomTERF3	1	1	1	6.21893	6.3496	6.17597	4.43786	3.59668	5.45155	3.605	2.36199	3.5801	5.09459	6.99666	4.52567	5.87339e-08	0.00285975	0.0060073	0.00370886	**	*	*	*
SomTERF5	1	1	1	0.0474757	0.0449147	0.0508832	0.118531	0.121863	0.145928	0.222725	0.175962	0.203533	0.119355	0.103905	0.107569	6.51688e-11	5.77537e-08	4.97802e-07	4.51847e-09	**	**	**	**
SomTERF6	1	1	1	2.81539	2.79594	2.95536	4.29701	4.15064	4.00925	4.17951	4.3269	4.26733	3.4422	3.56359	3.79298	3.20189e-06	2.88049e-06	1.78639e-07	1.45479e-05	**	**	**	**
SomTERF9	1	1	1	0.156403	0.156403	0.133354	0.6043	0.556069	0.556069	0.842843	0.754366	0.733738	0.409898	0.379806	0.366869	3.97827e-08	1.18494e-05	0.00263391	1.10766e-06	**	**	*	**
SomTERF16	1	1	1	0.0809589	0.0792928	0.0979218	0.168794	0.147966	0.228986	0.271937	0.290511	0.258219	0.152477	0.126356	0.147283	1.07855e-08	4.63684e-06	1.64979e-07	4.49564e-08	**	**	**	**
SomTERF17	1	1	1	1.11987	1.16743	1.70219	1.1434	1.94981	1.83439	2.9622	2.66529	2.08423	1.6043	1.73307	2.95536	0.152012	0.0631736	0.00367302	0.0633358	ns	ns	*	ns
SomTERF18	1	1	1	0.864537	0.148651	0.181747	0.185565	0.179244	0.166086	0.398688	0.259415	0.245421	0.127038	0.0704788	0.120185	0.0613961	1.41666e-08	0.00013954	9.44492e-07	ns	**	**	**
Gene expression of SomTERF under cold treatment in SP75
	0h			2h			4h			12h			24h			P value (T test)				P value summary
Gene name	Replicate 1	Replicate 2	Replicate 3	Replicate 1	Replicate 2	Replicate 3	Replicate 1	Replicate 2	Replicate 3	Replicate 1	Replicate 2	Replicate 3	Replicate 1	Replicate 2	Replicate 3	S-R	1st-R	2st-R	3st-R	S-R	1st-R	2st-R	3st-R
SomTERF3	1	1	1	2.22427	2.59068	2.99661	1.32256	1.84463	1.7211	9.73603	8.89709	9.80375	1.88775	2.37293	1.77358	0.00198198	0.0161872	8.32627e-06	0.00531129	*	*	**	*
SomTERF5	1	1	1	4.10296	4.01853	4.39745	1.4406	1.31646	1.39152	0.782773	0.97041	0.856584	1.23114	0.707107	0.420448	1.02102e-05	0.000447179	0.0757041	0.4187	**	**	ns	ns
SomTERF6	1	1	1	1.02574	1.21139	1.52274	1.28046	1.26284	1.21982	0.681444	0.609909	0.512871	0.323088	0.371131	0.173139	0.155573	0.000145893	0.00122787	0.000283529	ns	**	*	**
SomTERF9	1	1	1	0.703847	0.848704	0.728668	0.702222	0.752623	0.80107	0.423373	0.514057	0.444421	0.169968	0.264866	0.225834	0.00585864	0.000964659	3.92884e-05	9.25539e-06	*	**	**	**
SomTERF16	1	1	1	0.890899	0.703847	0.968171	0.441351	0.366021	0.463294	0.590496	0.441351	0.5	0.860551	0.484085	0.526072	0.136912	4.02076e-05	0.000351812	0.0341716	ns	**	**	*
SomTERF17	1	1	1	1.04006	0.943874	1.06191	0.780967	1.02337	0.754364	0.154249	0.11529	0.13061	0.827406	0.565135	0.565135	0.69505	0.160773	1.75203e-07	0.0164803	ns	ns	**	*
SomTERF18	1	1	1	0.544624	0.445449	0.587774	1.27751	1.08925	1.2086	1.54043	1.1434	1.59475	1.03288	1.09096	1.01866	0.000355485	0.0251803	0.040107	0.0982319	**	*	*	ns
ns: non-significant; *: P<0.05; **: P<0.001.
